# Supplementary material for: Reverse Iontophoretic Extraction of Skin Cancer-Related Biomarkers
Source: Pharmaceutics. 2021 Dec 29;14(1):79. doi: 10.3390/pharmaceutics14010079 (PMC8778044; doi:10.3390/pharmaceutics14010079)
Supplement: Supplementary file 1 [file pharmaceutics-14-00079-s001.zip]

Archive with 1 entries (1 files):
- pharmaceutics-1503283-supplementary.pdf
